# Supplementary material for: Protective Effects of Meldonium in Experimental Models of Cardiovascular Complications with a Potential Application in COVID-19
Source: Int J Mol Sci. 2021 Dec 21;23(1):45. doi: 10.3390/ijms23010045 (PMC8744985; doi:10.3390/ijms23010045)
Supplement: Supplementary file 1 [file ijms-23-00045-s001.zip]

Archive with 1 entries (1 files):
- ijms-1455679-supplementary.pdf
